# Supplementary material for: SnAr Reactions of 2,4-Diazidopyrido[3,2-d]pyrimidine and Azide-Tetrazole Equilibrium Studies of the Obtained 5-Substituted Tetrazolo[1,5-a]pyrido[2,3-e]pyrimidines
Source: Molecules. 2022 Nov 8;27(22):7675. doi: 10.3390/molecules27227675 (PMC9698326; doi:10.3390/molecules27227675)
Supplement: Supplementary file 1 [file molecules-27-07675-s001.zip]

Archive with 1 entries (1 files):
- molecules-2007556-supplementary.pdf
